# Supplementary material for: Glioblastoma-specific anti-TUFM nanobody for in-vitro immunoimaging and cancer stem cell targeting
Source: Oncotarget. 2018 Apr 3;9(25):17282–99. doi: 10.18632/oncotarget.24629 (PMC5915116; doi:10.18632/oncotarget.24629)
Supplement: Supplementary file 2 [file oncotarget-09-17282-s002.xlsx]

## Sheet: Sheet1
				Signal	CPC1					CPC2	CPC3
				GSC	3.528	1.512	1.869	0.853	0.9435	0.313	0.97	0.719
				NTL	0.984	0.563	0.889	0.43	0.478	0.105	0.508	0.351
				Nb	26	182	206	210	278	81	15	71
CPC1
10 min
CPC1 1-2	1	2	3	4	5	6	7	8	9	10	11	12
A	0.099	0.106	0.109	0.107	0.109	0.113	0.131	0.103	0.112	0.104	0.105	0.107	405
B	0.102	0.099	0.107	0.103	0.158	0.119	0.147	0.121	0.097	0.106	0.098	0.097	405
C	0.351	0.13	0.103	0.209	0.101	0.096	0.096	0.099	0.171	0.107	0.157	0.1	405
D	0.334	0.169	0.096	0.179	0.095	0.092	0.092	0.091	0.162	0.103	0.206	0.092	405
E	0.102	0.104	0.113	0.102	0.261	0.338	0.095	0.097	0.099	0.101	0.097	0.096	405
F	0.098	0.096	0.103	0.099	0.268	0.349	0.093	0.094	0.097	0.096	0.097	0.095	405
G	0.223	0.137	0.135	0.136	0.127	0.159	0.13	0.127	0.128	0.272	0.128	0.126	405
H	0.214	0.118	0.118	0.119	0.107	0.115	0.108	0.108	0.106	0.293	0.107	0.112	405
CPC1 2-3	1	2	3	4	5	6	7	8	9	10	11	12
A	0.109	0.1	0.187	0.159	0.113	0.103	0.108	0.092	0.139	0.11	0.103	0.117	405
B	0.105	0.103	0.217	0.148	0.108	0.099	0.093	0.09	0.136	0.093	0.096	0.102	405
C	0.107	0.096	0.105	0.107	0.098	0.099	0.175	0.096	0.357	0.097	0.179	0.098	405
D	0.105	0.092	0.097	0.089	0.097	0.092	0.163	0.089	0.355	0.093	0.169	0.098	405
E	0.184	0.096	0.105	0.098	0.117	0.136	0.104	0.119	0.093	0.101	0.099	0.106	405
F	0.181	0.098	0.1	0.091	0.109	0.132	0.102	0.122	0.097	0.1	0.1	0.097	405
G	0.134	0.162	0.126	0.123	0.124	0.131	0.123	0.124	0.13	0.133	0.131	0.112	405
H	0.118	0.141	0.11	0.112	0.108	0.11	0.104	0.106	0.114	0.113	0.098	0.111	405
CPC1 5-6	1	2	3	4	5	6	7	8	9	10	11	12
A	0.306	0.143	0.107	0.684	0.354	0.097	0.106	0.179	0.102	0.177	0.15	0.758	405
B	0.288	0.13	0.104	0.663	0.336	0.095	0.095	0.181	0.092	0.166	0.13	0.666	405
C	0.157	0.181	0.151	0.096	0.123	0.108	0.134	0.221	0.138	0.15	0.096	0.524	405
D	0.151	0.175	0.146	0.092	0.12	0.102	0.131	0.22	0.129	0.143	0.093	0.507	405
E	0.103	0.097	0.312	0.107	0.097	0.748	0.185	0.164	0.12	0.185	0.11	0.14	405
F	0.103	0.095	0.312	0.098	0.089	0.753	0.179	0.16	0.116	0.18	0.108	0.137	405
G	0.132	0.138	0.157	0.119	0.124	0.217	0.135	0.228	0.157	0.12	0.121	0.117	405
H	0.117	0.12	0.139	0.107	0.103	0.202	0.112	0.208	0.139	0.102	0.1	0.106	405
CPC1 7-8	1	2	3	4	5	6	7	8	9	10	11	12
A	0.105	0.105	0.099	0.103	0.099	0.125	0.129	0.106	0.403	1.103	0.104	0.106	405
B	0.1	0.097	0.095	0.098	0.101	0.117	0.123	0.105	0.376	1.19	0.096	0.105	405
C	0.112	0.148	0.224	0.134	0.102	0.157	0.095	0.097	1.225	0.274	0.093	0.102	405
D	0.115	0.155	0.237	0.123	0.099	0.141	0.09	0.09	1.103	0.279	0.088	0.097	405
E	0.202	0.106	0.107	0.101	0.118	0.259	0.096	0.233	0.097	0.107	0.157	0.445	405
F	0.205	0.109	0.107	0.098	0.119	0.247	0.095	0.226	0.094	0.107	0.152	0.42	405
G	0.129	0.136	0.128	0.284	0.127	0.128	0.125	0.132	0.39	0.406	0.121	0.129	405
H	0.112	0.11	0.133	0.266	0.111	0.124	0.116	0.115	0.391	0.419	0.12	0.113	405
45 min
CPC1 1-2	1	2	3	4	5	6	7	8	9	10	11	12
A	0.139	0.147	0.152	0.143	0.143	0.139	0.187	0.127	0.143	0.135	0.152	0.157	405
B	0.122	0.133	0.148	0.133	0.147	0.134	0.165	0.124	0.125	0.118	0.126	0.12	405
C	0.997	0.21	0.128	0.399	0.137	0.122	0.122	0.124	0.354	0.156	0.337	0.132	405
D	0.962	0.215	0.119	0.36	0.124	0.112	0.111	0.115	0.332	0.144	0.321	0.112	405
E	0.132	0.149	0.161	0.136	0.693	0.915	0.125	0.127	0.13	0.132	0.134	0.127	405
F	0.125	0.12	0.143	0.126	0.694	0.906	0.116	0.116	0.118	0.118	0.122	0.117	405
G	0.505	0.189	0.187	0.189	0.159	0.19	0.168	0.153	0.159	0.641	0.161	0.153	405
H	0.525	0.165	0.159	0.159	0.133	0.156	0.134	0.126	0.125	0.768	0.128	0.141	405
CPC1 3-4	1	2	3	4	5	6	7	8	9	10	11	12
A	0.15	0.165	0.544	0.319	0.173	0.139	0.172	0.267	0.321	0.137	0.136	0.188	405
B	0.134	0.124	0.501	0.288	0.151	0.121	0.137	0.163	0.274	0.116	0.116	0.138	405
C	0.176	0.126	0.148	0.127	0.134	0.137	0.347	0.122	0.959	0.144	0.436	0.139	405
D	0.153	0.126	0.138	0.109	0.131	0.117	0.351	0.109	1.03	0.163	0.415	0.122	405
E	0.42	0.158	0.155	0.143	0.192	0.26	0.156	0.195	0.122	0.153	0.13	0.144	405
F	0.406	0.126	0.141	0.118	0.181	0.257	0.15	0.198	0.116	0.159	0.12	0.132	405
G	0.165	0.274	0.167	0.155	0.156	0.176	0.151	0.153	0.168	0.17	0.158	0.164	405
H	0.165	0.24	0.13	0.142	0.137	0.152	0.133	0.129	0.145	0.142	0.177	0.147	405
CPC1 5-6	1	2	3	4	5	6	7	8	9	10	11	12
A	0.79	0.282	0.16	1.985	0.908	0.151	0.147	0.411	0.141	0.388	0.299	2.115	405
B	0.755	0.231	0.13	1.815	0.825	0.114	0.12	0.379	0.115	0.347	0.25	1.892	405
C	0.327	0.384	0.28	0.12	0.193	0.151	0.231	0.478	0.245	0.299	0.156	1.484	405
D	0.306	0.366	0.263	0.111	0.18	0.135	0.215	0.483	0.227	0.285	0.141	1.422	405
E	0.134	0.128	0.744	0.153	0.13	1.957	0.37	0.311	0.195	0.399	0.176	0.289	405
F	0.147	0.118	0.754	0.147	0.127	1.986	0.357	0.299	0.187	0.377	0.168	0.29	405
G	0.178	0.193	0.243	0.152	0.155	0.409	0.168	0.436	0.255	0.151	0.152	0.18	405
H	0.151	0.163	0.222	0.13	0.139	0.386	0.157	0.427	0.237	0.131	0.134	0.167	405
CPC1 7-8	1	2	3	4	5	6	7	8	9	10	11	12
A	0.129	0.129	0.121	0.126	0.122	0.177	0.189	0.138	1.082	3.439	0.127	0.131	405
B	0.119	0.124	0.115	0.114	0.115	0.163	0.176	0.131	1.023	3.21	0.117	0.116	405
C	0.16	0.272	0.513	0.227	0.128	0.26	0.114	0.115	3.856	0.687	0.117	0.134	405
D	0.154	0.283	0.502	0.207	0.122	0.238	0.108	0.109	3.723	0.706	0.109	0.125	405
E	0.437	0.146	0.148	0.124	0.173	0.559	0.118	0.508	0.118	0.159	0.326	1.101	405
F	0.433	0.16	0.145	0.117	0.165	0.543	0.111	0.55	0.114	0.151	0.312	1.107	405
G	0.156	0.182	0.152	0.597	0.148	0.149	0.149	0.171	0.963	1.002	0.19	0.147	405
H	0.134	0.126	0.133	0.615	0.129	0.13	0.135	0.142	0.992	1.018	0.148	0.131	405
90 min
CPC1 1-2	1	2	3	4	5	6	7	8	9	10	11	12
A	0.206	0.208	0.231	0.213	0.222	0.193	0.298	0.201	0.202	0.18	0.213	0.232	405
B	0.156	0.182	0.202	0.192	0.175	0.158	0.24	0.158	0.156	0.149	0.167	0.153	405
C	1.982	0.347	0.174	0.739	0.2	0.169	0.167	0.173	0.68	0.242	0.636	0.171	405
D	1.93	0.37	0.155	0.688	0.175	0.147	0.145	0.153	0.62	0.208	0.602	0.144	405
E	0.183	0.263	0.247	0.196	1.408	1.93	0.176	0.18	0.177	0.175	0.184	0.176	405
F	0.167	0.157	0.205	0.17	1.406	1.852	0.153	0.153	0.155	0.155	0.162	0.153	405
G	0.948	0.267	0.266	0.27	0.211	0.279	0.235	0.198	0.212	1.296	0.207	0.199	405
H	0.967	0.226	0.221	0.227	0.178	0.225	0.179	0.161	0.158	1.414	0.159	0.19	405
CPC1 3-4	1	2	3	4	5	6	7	8	9	10	11	12
A	0.211	0.205	0.993	0.544	0.253	0.188	0.204	0.199	0.486	0.178	0.181	0.279	405
B	0.182	0.167	0.957	0.497	0.222	0.152	0.155	0.15	0.442	0.145	0.148	0.183	405
C	0.262	0.167	0.212	0.176	0.189	0.18	0.632	0.164	1.838	0.193	0.796	0.169	405
D	0.231	0.148	0.184	0.142	0.176	0.15	0.623	0.137	2.03	0.174	0.765	0.154	405
E	0.786	0.194	0.23	0.172	0.306	0.453	0.236	0.318	0.158	0.222	0.176	0.2	405
F	0.751	0.162	0.196	0.151	0.28	0.437	0.216	0.313	0.146	0.206	0.15	0.177	405
G	0.217	0.441	0.207	0.193	0.205	0.241	0.197	0.191	0.223	0.226	0.202	0.207	405
H	0.234	0.397	0.162	0.173	0.171	0.209	0.165	0.159	0.187	0.183	0.169	0.189	405
CPC1 5-6	1	2	3	4	5	6	7	8	9	10	11	12
A	1.525	0.457	0.207	3.724	1.793	0.236	0.201	0.736	0.186	0.68	0.506	3.936	405
B	1.492	0.39	0.178	3.452	1.593	0.139	0.149	0.678	0.155	0.62	0.408	3.608	405
C	0.596	0.712	0.487	0.155	0.308	0.215	0.384	0.891	0.413	0.52	0.227	2.841	405
D	0.535	0.665	0.451	0.139	0.284	0.187	0.349	0.898	0.375	0.479	0.198	2.733	405
E	0.177	0.174	1.484	0.23	0.185	3.904	0.666	0.551	0.307	0.709	0.264	0.468	405
F	0.17	0.149	1.504	0.204	0.154	3.796	0.641	0.517	0.288	0.654	0.242	0.457	405
G	0.216	0.264	0.387	0.201	0.189	0.729	0.224	0.781	0.402	0.183	0.183	0.19	405
H	0.245	0.234	0.362	0.16	0.178	0.741	0.211	0.794	0.375	0.22	0.188	0.235	405
CPC1 7-8	1	2	3	4	5	6	7	8	9	10	11	12
A	0.163	0.162	0.153	0.159	0.157	0.265	0.295	0.187	2.05	OVRFLW	0.164	0.169	405
B	0.142	0.149	0.141	0.138	0.14	0.234	0.267	0.178	1.964	4.847	0.141	0.142	405
C	0.231	0.443	0.901	0.358	0.173	0.435	0.144	0.146	4.599	1.284	0.147	0.181	405
D	0.219	0.475	0.887	0.325	0.165	0.396	0.13	0.133	OVRFLW	1.296	0.133	0.161	405
E	0.762	0.21	0.21	0.158	0.262	0.984	0.149	0.896	0.148	0.223	0.551	2.018	405
F	0.753	0.237	0.195	0.144	0.246	1.017	0.136	0.978	0.135	0.24	0.512	2.022	405
G	0.189	0.244	0.186	1.049	0.179	0.179	0.182	0.213	1.69	1.758	0.213	0.169	405
H	0.163	0.151	0.161	1.088	0.155	0.156	0.157	0.176	1.764	1.819	0.183	0.152	405
140 min
CPC1 1-2	1	2	3	4	5	6	7	8	9	10	11	12
A	0.287	0.29	0.312	0.286	0.308	0.274	0.425	0.306	0.264	0.233	0.295	0.317	405
B	0.199	0.244	0.273	0.26	0.224	0.198	0.33	0.201	0.198	0.188	0.218	0.197	405
C	3.165	0.518	0.228	1.136	0.265	0.217	0.219	0.224	1.039	0.343	0.971	0.229	405
D	3.049	0.558	0.197	1.031	0.227	0.184	0.183	0.197	0.957	0.287	0.906	0.186	405
E	0.248	0.406	0.343	0.266	2.228	3.019	0.234	0.238	0.234	0.231	0.244	0.237	405
F	0.22	0.203	0.282	0.227	2.241	3.009	0.198	0.191	0.198	0.198	0.206	0.198	405
G	1.483	0.364	0.362	0.369	0.27	0.376	0.303	0.251	0.27	2.022	0.264	0.255	405
H	1.523	0.309	0.304	0.308	0.232	0.311	0.234	0.202	0.201	2.243	0.201	0.24	405
					5
CPC1 3-4	1	2	3	4		6	7	8	9	10	11	12
A	0.284	0.255	1.522	0.828	0.355	0.249	0.275	0.226	0.725	0.23	0.239	0.39	405
B	0.241	0.211	1.465	0.729	0.297	0.187	0.192	0.171	0.648	0.178	0.183	0.241	405
C	0.369	0.21	0.276	0.225	0.254	0.235	0.955	0.201	2.867	0.257	1.203	0.218	405
D	0.325	0.18	0.249	0.178	0.223	0.187	0.937	0.168	3.313	0.224	1.149	0.195	405
E	1.231	0.255	0.308	0.22	0.44	0.684	0.327	0.458	0.198	0.302	0.226	0.261	405
F	1.187	0.209	0.261	0.187	0.398	0.654	0.294	0.443	0.179	0.278	0.178	0.22	405
G	0.285	0.648	0.264	0.234	0.248	0.316	0.237	0.236	0.284	0.282	0.244	0.22	405
H	0.294	0.578	0.204	0.191	0.209	0.286	0.212	0.194	0.235	0.226	0.203	0.217	405
CPC1 S-6	1	2	3	4		6	7	8	9	10	11	12
A	2.357	0.659	0.271	OVRFLW	2.774	0.257	0.256	1.136	0.24	1.042	0.766	OVRFLW	405
B	2.272	0.55	0.212	OVRFLW	2.504	0.171	0.185	1.026	0.17	0.925	0.592	OVRFLW	405
C	0.89	1.048	0.715	0.194	0.444	0.292	0.562	1.365	0.601	0.779	0.309	4.349	405
D	0.811	1.009	0.663	0.168	0.404	0.249	0.504	1.378	0.557	0.715	0.259	4.144	405
E	0.227	0.227	2.281	0.313	0.213	OVRFLW	1.016	0.829	0.441	1.078	0.376	0.68	405
F	0.219	0.185	2.341	0.263	0.177	OVRFLW	0.986	0.786	0.415	1.003	0.324	0.631	405
G	0.263	0.352	0.558	0.222	0.225	1.081	0.291	1.207	0.587	0.209	0.224	0.209	405
H	0.252	0.323	0.526	0.193	0.189	1.089	0.26	1.224	0.539	0.196	0.182	0.229	405
CPC1 7-8	1	2	3	4	5	6	7	8	9	10	11	12
A	0.211	0.209	0.194	0.202	0.201	0.383	0.431	0.249	3.267	OVRFLW	0.206	0.217	405
B	0.181	0.179	0.176	0.167	0.167	0.324	0.392	0.233	3.059	OVRFLW	0.173	0.175	405
C	0.322	0.676	1.477	0.543	0.234	0.655	0.183	0.182	4.741	2.017	0.187	0.24	405
D	0.302	0.741	1.444	0.495	0.214	0.607	0.157	0.163	4.374	2.04	0.161	0.197	405
E	1.218	0.292	0.294	0.201	0.378	1.547	0.181	1.406	0.186	0.308	0.817	2.757	405
F	1.202	0.334	0.264	0.174	0.339	1.59	0.163	1.477	0.16	0.308	0.769	2.695	405
G	0.222	0.319	0.227	1.603	0.214	0.209	0.217	0.263	2.567	2.664	0.268	0.18	405
H	0.182	0.177	0.191	1.684	0.181	0.182	0.181	0.22	2.355	2.392	0.204	0.162	405
ovn
CPC 1-2	1	2	3	4	5	6	7	8	9	10	11	12
A	1.058	1.283	1.433	1.269	1.378	1.046	2.106	1.105	1.157	0.973	1.361	1.291	405
B	0.742	1.041	1.267	1.085	0.953	0.782	1.674	0.827	0.81	0.74	0.931	0.754	405
C	OVRFLW	2.803	0.995	4.72	1.273	0.97	0.982	1.009	4.722	1.776	4.632	0.977	405
D	4.683	3.56	0.817	4.757	1.032	0.747	0.742	0.836	4.398	1.42	4.805	0.697	405
E	1.063	3.528	1.754	1.275	4.611	OVRFLW	1.08	1.075	1.071	1.014	1.108	1.022	405
F	0.886	0.984	1.341	0.971	4.767	4.72	0.82	0.772	0.801	0.802	0.878	0.763	405
G	OVRFLW	1.664	1.69	1.749	1.124	1.764	1.355	0.999	1.136	4.577	1.064	0.963	405
H	4.629	1.332	1.32	1.373	0.907	1.4	0.922	0.74	0.719	4.626	0.707	0.812	405
CPC1 3-4	1	2	3	4	5	6	7	8	9	10	11	12
A	1.227	1.057	OVRFLW	4.357	1.703	1.028	1.113	0.967	3.837	0.921	0.976	1.618	405
B	0.977	0.866	OVRFLW	4.077	1.463	0.715	0.788	0.674	3.642	0.673	0.694	1.005	405
C	1.817	0.879	1.337	0.993	1.196	1.109	4.603	0.88	OVRFLW	1.211	4.473	0.87	405
D	1.554	0.695	1.101	0.716	1.008	0.772	4.87	0.65	OVRFLW	0.984	4.61	0.726	405
E	OVRFLW	1.145	1.519	0.975	2.384	3.875	1.673	2.522	0.845	1.499	0.971	1.146	405
F	4.336	0.844	1.187	0.768	2.074	3.621	1.442	2.363	0.685	1.294	0.675	0.863	405
G	1.15	3.396	1.036	0.932	1.03	1.422	0.902	0.886	1.201	1.197	0.964	0.812	405
H	0.998	2.902	0.725	0.722	0.758	1.148	0.685	0.681	0.958	0.89	0.715	0.686	405
CPC1 5-6	1	2	3	4	5	6	7	8	9	10	11	12
A	OVRFLW	3.547	1.16	OVRFLW	OVRFLW	0.849	0.975	OVRFLW	0.854	OVRFLW	3.738	OVRFLW	405
B	OVRFLW	3.02	0.885	OVRFLW	OVRFLW	0.623	0.687	OVRFLW	0.604	OVRFLW	3.131	OVRFLW	405
C	4.68	OVRFLW	4.155	0.804	2.38	1.448	3.167	OVRFLW	3.329	4.334	1.465	4.851	405
D	4.309	4.845	3.73	0.639	2.146	1.168	2.823	4.725	3.076	3.961	1.186	4.871	405
E	0.985	1.002	OVRFLW	1.595	0.956	OVRFLW	OVRFLW	OVRFLW	2.37	OVRFLW	1.89	3.541	405
F	0.89	0.704	4.955	1.299	0.729	OVRFLW	OVRFLW	4.143	2.189	4.517	1.619	3.262	405
G	0.954	1.613	2.872	0.809	0.842	4.898	1.228	4.403	3.033	0.798	0.798	0.712	405
H	0.815	1.374	2.615	0.684	0.657	OVRFLW	0.965	OVRFLW	2.773	0.632	0.65	0.642	405
CPC1 7-8	1	2	3	4	5	6	7	8	9	10	11	12
A	0.764	0.781	0.726	0.757	0.775	1.829	2.112	1.063	OVRFLW	OVRFLW	0.784	0.814	405
B	0.642	0.683	0.694	0.594	0.589	1.604	1.989	1.012	OVRFLW	OVRFLW	0.613	0.604	405
C	1.59	3.593	OVRFLW	2.949	1.051	3.568	0.731	0.737	4.282	OVRFLW	0.723	1.032	405
D	1.448	3.948	OVRFLW	2.628	0.916	3.278	0.557	0.585	4.563	OVRFLW	0.574	0.818	405
E	OVRFLW	1.457	1.412	0.835	1.928	OVRFLW	0.732	OVRFLW	0.746	1.523	4.406	OVRFLW	405
F	OVRFLW	1.69	1.216	0.653	1.679	OVRFLW	0.603	OVRFLW	0.59	1.369	4.108	OVRFLW	405
G	0.842	1.512	0.904	OVRFLW	0.767	0.753	0.806	1.096	4.751	OVRFLW	1.066	0.588	405
H	0.634	0.563	0.665	4.833	0.626	0.625	0.626	0.838	4.593	OVRFLW	0.786	0.506	405
10 min
CPC1 9-10	1	2	3	4	5	6	7	8	9	10	11	12
A	0.218	0.349	0.452	0.112	0.895	0.111	0.108	0.274	0.149	0.132	0.123	0.435	405
B	0.197	0.346	0.54	0.099	1.016	0.098	0.099	0.264	0.127	0.117	0.1	0.415	405
C	0.109	0.178	0.105	0.105	1.369	0.109	0.102	0.348	0.104	0.119	0.121	0.108	405
D	0.102	0.106	0.094	0.093	1.475	0.093	0.095	0.331	0.095	0.104	0.111	0.097	405
E	0.106	0.109	0.119	0.262	0.109	0.105	0.155	0.198	0.273	0.116	0.115	0.131	405
F	0.1	0.102	0.11	0.252	0.102	0.1	0.142	0.195	0.298	0.114	0.111	0.118	405
G	0.136	0.163	0.198	0.381	0.136	1.065	0.15	0.134	0.876	2.347	0.143	0.146	405
H	0.115	0.125	0.195	0.384	0.114	1.146	0.122	0.112	0.921	2.509	0.116	0.124	405
CPC1 11-12	1	2	3	4	5	6	7	8	9	10	11	12
A	2.209	1.592	0.178	0.92	0.139	0.161	0.113	0.532	0.217	0.133	0.131	0.108	405
B	2.293	1.669	0.172	1.059	0.121	0.136	0.096	0.603	0.198	0.116	0.118	0.098	405
C	0.098	0.108	0.138	0.142	0.678	0.102	0.137	0.119	0.101	0.101	0.103	0.123	405
D	0.092	0.097	0.122	0.138	0.666	0.092	0.123	0.107	0.095	0.094	0.094	0.114	405
E	0.1	0.371	0.118	0.133	0.728	0.106	0.105	0.104	1.149	0.102	0.247	0.112	405
F	0.098	0.411	0.107	0.126	0.618	0.101	0.1	0.099	1.202	0.098	0.272	0.106	405
G	0.132	0.139	0.142	0.131	0.133	0.157	0.32	0.189	0.131	0.135	0.132	0.129	405
H	0.114	0.114	0.113	0.113	0.111	0.138	0.327	0.187	0.114	0.112	0.109	0.116	405
45 min
CPC1 9-10	1	2	3	4	5	6	7	8	9	10	11	12
A	0.429	0.742	1.049	0.138	2.506	0.137	0.139	0.546	0.234	0.19	0.14	1.109	405
B	0.378	0.738	1.344	0.116	2.726	0.115	0.123	0.521	0.194	0.164	0.118	1.086	405
C	0.149	0.258	0.128	0.127	3.764	0.138	0.124	0.757	0.135	0.171	0.174	0.136	405
D	0.132	0.142	0.109	0.109	4.035	0.108	0.11	0.758	0.115	0.13	0.156	0.113	405
E	0.13	0.132	0.173	0.55	0.139	0.132	0.267	0.372	0.587	0.163	0.153	0.187	405
F	0.115	0.118	0.15	0.508	0.121	0.119	0.238	0.354	0.609	0.149	0.137	0.156	405
G	0.163	0.175	0.346	0.794	0.166	2.875	0.19	0.163	2.369	4.567	0.178	0.169	405
H	0.137	0.145	0.333	0.861	0.132	2.959	0.16	0.132	2.574	4.051	0.132	0.147	405
CPC1 11-12	1	2	3	4	5	6	7	8	9	10	11	12
A	OVRFLW OVRFLW		0.307	1.99	0.213	0.255	0.135	1.182	0.377	0.18	0.182	0.132	405
B	OVRFLW OVRFLW		0.284	2.435	0.172	0.202	0.111	1.333	0.345	0.155	0.162	0.114	405
C	0.123	0.139	0.214	0.227	1.713	0.125	0.206	0.171	0.124	0.124	0.125	0.178	405
D	0.11	0.118	0.186	0.218	1.842	0.107	0.182	0.142	0.11	0.11	0.109	0.158	405
E	0.126	0.902	0.16	0.201	1.812	0.133	0.134	0.131	2.958	0.125	0.512	0.149	405
F	0.113	0.977	0.137	0.177	1.746	0.121	0.119	0.116	3.224	0.114	0.564	0.134	405
G	0.163	0.172	0.177	0.158	0.161	0.212	0.572	0.309	0.155	0.162	0.157	0.152	405
H	0.135	0.138	0.131	0.13	0.132	0.186	0.672	0.314	0.129	0.129	0.124	0.132	405
140 min
CPC1 9-10	1	2	3	4	5	6	7	8	9	10	11	12
A	OVRFLW OVRFLW		0.511	3.653	0.319	0.412	0.181	2.273	0.674	0.278	0.275	0.167	405
B	OVRFLW OVRFLW		0.457	4.642	0.26	0.319	0.135	2.627	0.606	0.227	0.239	0.138	405
C	0.157	0.187	0.333	0.367	3.265	0.164	0.327	0.263	0.165	0.163	0.167	0.27	405
D	0.133	0.148	0.281	0.346	3.494	0.131	0.285	0.201	0.136	0.137	0.134	0.23	405
E	0.161	1.633	0.229	0.312	3.421	0.18	0.181	0.177	OVRFLW	0.163	0.918	0.207	405
F	0.135	1.765	0.184	0.26	3.286	0.152	0.148	0.144	OVRFLW	0.137	1.013	0.177	405
G	0.204	0.222	0.233	0.2	0.204	0.304	1.014	0.497	0.194	0.204	0.195	0.187	405
H	0.163	0.17	0.159	0.16	0.162	0.267	1.219	0.519	0.159	0.156	0.147	0.162	405
CPC1 11-12	1	2	3	4	5	6	7	8	9	10	11	12
A	0.735	1.319	1.956	0.178	4.228	0.181	0.18	0.978	0.37	0.276	0.185	2.062	405
B	0.644	1.368	2.635	0.14	OVRFLW	0.151	0.151	0.993	0.309	0.238	0.145	1.936	405
C	0.206	0.377	0.166	0.167	4.228	0.192	0.164	1.469	0.18	0.263	0.249	0.177	405
D	0.179	0.2	0.136	0.136	OVRFLW	0.134	0.134	1.449	0.143	0.177	0.222	0.137	405
E	0.169	0.174	0.262	1.021	0.193	0.175	0.458	0.668	1.109	0.239	0.22	0.272	405
F	0.138	0.144	0.215	0.939	0.156	0.142	0.395	0.639	1.184	0.213	0.185	0.23	405
G	0.201	0.21	0.568	1.477	0.209	3.852	0.265	0.21	4.549	OVRFLW	0.219	0.205	405
H	0.168	0.171	0.545	1.578	0.161	4.088	0.216	0.16	3.895	4.404	0.162	0.186	405
ovn
CPC1 9-10	1	2		3	4	5	6	7	8	9	10	11	12
A	OVRFLW OVRFLW OVRFLW			0.675	OVRFLW	0.696	0.696	OVRFLW	1.992	1.283	0.725	OVRFLW	405
B	3.758	4.429	OVRFLW	0.416	OVRFLW	0.471	0.482	4.722	1.607	1.101	0.465	4.531	405
C	0.918	1.869	0.636	0.659	4.711	0.853	0.635	OVRFLW	0.748	1.254	1.202	0.701	405
D	0.735	0.889	0.429	0.446	OVRFLW	0.43	0.421	4.801	0.478	0.71	1.007	0.435	405
E	0.654	0.693	1.328	OVRFLW	0.843	0.705	2.722	4.105	OVRFLW	1.148	0.995	1.359	405
F	0.419	0.453	0.964	OVRFLW	0.558	0.471	2.254	3.724	OVRFLW	0.948	0.737	1.003	405
G	0.673	0.746	3.106	OVRFLW	0.766	OVRFLW	1.179	0.785	OVRFLW OVRFLW		0.751	0.642	405
H	0.484	0.506	3.03	OVRFLW	0.525	OVRFLW	0.923	0.501	4.359	OVRFLW	0.503	0.617	405
CPC1 11-12	1	2	3	4	5	6	7	8	9	10	11	12
A	OVRFLW OVRFLW		2.878	OVRFLW	1.639	2.246	0.666	OVRFLW	3.954	1.361	1.365	0.609	405
B	OVRFLW OVRFLW		2.596	OVRFLW	1.263	1.71	0.418	OVRFLW	3.55	1.065	1.119	0.436	405
C	0.569	0.784	1.87	2.077	OVRFLW	0.659	1.81	1.362	0.665	0.635	0.63	1.367	405
D	0.427	0.518	1.483	1.929	OVRFLW	0.419	1.546	0.932	0.444	0.464	0.424	1.07	405
E	0.592	OVRFLW	1.09	1.709	OVRFLW	0.769	0.786	0.749	OVRFLW	0.63	OVRFLW	0.906	405
F	0.405	4.423	0.767	1.292	4.368	0.547	0.524	0.493	4.527	0.426	OVRFLW	0.68	405
G	0.709	0.848	0.9435	0.711	0.739	1.481	OVRFLW	2.782	0.671	0.744	0.655	0.599	405
H	0.501	0.563	0.478	0.467	0.525	1.228	OVRFLW	2.79	0.457	0.465	0.414	0.466	405
CPC2
10 min
CPC2 1-2	1	2	3	4	5	6	7	8	9	10	11	12
A	0.13	0.131	0.118	0.127	0.127	0.26	0.323	0.972	0.136	0.136	0.128	0.156	405
B	0.13	0.113	0.102	0.101	0.128	0.307	0.322	1.097	0.107	0.131	0.131	0.179	405
C	0.156	0.109	0.136	0.144	0.12	0.137	0.124	0.125	0.341	0.129	0.14	0.111	405
D	0.129	0.102	0.117	0.132	0.127	0.13	0.1	0.114	0.347	0.107	0.132	0.12	405
E	0.163	0.184	0.12	0.214	0.104	0.422	0.422	0.108	0.262	0.128	0.99	0.112	405
F	0.165	0.181	0.111	0.198	0.103	0.473	0.439	0.104	0.291	0.126	1.044	0.128	405
G	0.161	0.175	0.152	0.158	0.167	0.165	0.159	0.15	1.447	0.15	0.135	0.13	405
H	0.139	0.152	0.137	0.134	0.141	0.125	0.125	0.147	1.482	0.127	0.12	0.122	405
CPC2 3-4
	1	2	3	4	5	6	7	8	9	10	11	12
A	0.133	0.137	0.247	0.13	0.162	0.11	0.112	0.11	0.199	0.136	0.141	0.137	405
B	0.1	0.117	0.227	0.107	0.16	0.096	0.096	0.098	0.188	0.117	0.13	0.118	405
C	0.827	0.125	0.129	0.145	0.146	0.176	0.096	0.099	0.531	0.111	0.496	0.148	405
D	0.916	0.112	0.119	0.132	0.128	0.17	0.091	0.094	0.557	0.098	0.512	0.16	405
E	0.125	0.292	0.776	0.184	0.112	0.116	0.192	0.12	0.313	0.104	0.104	0.136	405
F	0.115	0.305	0.886	0.188	0.108	0.105	0.19	0.115	0.105	0.097	0.096	0.122	405
G	0.163	0.182	0.146	0.148	0.509	0.141	0.139	0.192	0.139	0.137	0.144	0.131	405
H	0.138	0.153	0.135	0.125	0.497	0.11	0.113	0.19	0.121	0.112	0.119	0.141	405
45 min
CPC2 1-2	1	2	3	4	5	6	7	8	9	10	11	12
A	0.18	0.173	0.14	0.149	0.18	0.492	0.63	2.146	0.143	0.162	0.182	0.253	405
B	0.151	0.144	0.119	0.115	0.162	0.503	0.6	2.223	0.116	0.146	0.166	0.243	405
C	0.218	0.131	0.15	0.207	0.156	0.187	0.136	0.161	0.552	0.158	0.202	0.139	405
D	0.187	0.118	0.129	0.181	0.129	0.148	0.112	0.141	0.561	0.134	0.176	0.124	405
E	0.257	0.292	0.153	0.348	0.125	0.787	0.801	0.128	0.435	0.17	2.161	0.145	405
F	0.25	0.279	0.137	0.319	0.113	0.874	0.802	0.115	0.476	0.151	2.262	0.144	405
G	0.2	0.235	0.188	0.198	0.217	0.185	0.172	0.157	3.141	0.187	0.157	0.136	405
H	0.155	0.202	0.158	0.184	0.183	0.149	0.149	0.147	3.385	0.164	0.135	0.148	405
CPC2 3-4	1	2	3	4	5	6	7	8	9	10	11	12
A	0.178	0.216	0.44	0.171	0.254	0.136	0.141	0.137	0.354	0.197	0.212	0.193	405
B	0.128	0.145	0.381	0.133	0.235	0.106	0.107	0.112	0.309	0.159	0.182	0.153	405
C	1.865	0.168	0.181	0.224	0.222	0.281	0.112	0.12	1.124	0.137	1.039	0.233	405
D	2.104	0.145	0.162	0.196	0.186	0.263	0.099	0.101	1.172	0.114	1.042	0.203	405
E	0.177	0.543	1.658	0.313	0.143	0.144	0.332	0.163	0.134	0.119	0.121	0.196	405
F	0.173	0.567	1.887	0.309	0.132	0.125	0.323	0.149	0.12	0.106	0.104	0.166	405
G	0.278	0.269	0.182	0.191	1.065	0.161	0.164	0.297	0.174	0.158	0.183	0.149	405
H	0.204	0.234	0.161	0.166	1.11	0.125	0.13	0.286	0.143	0.132	0.142	0.201	405
90 min
CPC2 1-2	1	2	3	4	5	6	7	8	9	10	11	12
A	0.225	0.214	0.164	0.165	0.237	0.779	1.004	3.717	0.161	0.215	0.258	0.389	405
B	0.185	0.181	0.139	0.128	0.184	0.848	1.05	4.344	0.139	0.197	0.235	0.384	405
C	0.3	0.165	0.179	0.285	0.187	0.236	0.156	0.227	0.967	0.213	0.287	0.184	405
D	0.263	0.139	0.156	0.262	0.161	0.202	0.14	0.197	0.999	0.177	0.256	0.154	405
E	0.38	0.468	0.204	0.594	0.164	1.445	1.481	0.166	0.759	0.243	3.969	0.204	405
F	0.352	0.434	0.177	0.525	0.138	1.627	1.483	0.144	0.833	0.212	4.363	0.181	405
G	0.231	0.331	0.25	0.259	0.31	0.244	0.222	0.187	4.119	0.256	0.203	0.149	405
H	0.191	0.28	0.194	0.207	0.25	0.19	0.191	0.171	4.263	0.226	0.148	0.123	405
CPC2 3-4	1	2	3	4	5	6	7	8	9	10	11	12
A	0.24	0.264	0.752	0.239	0.396	0.177	0.186	0.181	0.59	0.292	0.324	0.274	405
B	0.157	0.188	0.663	0.178	0.379	0.126	0.128	0.134	0.518	0.227	0.265	0.205	405
C	3.494	0.253	0.278	0.363	0.358	0.478	0.14	0.151	2.064	0.187	1.852	0.361	405
D	3.813	0.204	0.239	0.311	0.293	0.443	0.112	0.118	2.116	0.144	1.862	0.302	405
E	0.272	1.001	3.127	0.53	0.205	0.203	0.577	0.239	0.18	0.148	0.15	0.292	405
F	0.243	1.048	3.493	0.517	0.171	0.16	0.549	0.208	0.151	0.118	0.12	0.231	405
G	0.38	0.416	0.247	0.259	1.925	0.202	0.205	0.464	0.225	0.195	0.226	0.175	405
H	0.308	0.367	0.217	0.215	1.964	0.147	0.158	0.437	0.18	0.15	0.173	0.226	405
140 min
CPC2 1-2	1	2	3	4	5	6	7	8	9	10	11	12
A	0.303	0.301	0.226	0.216	0.325	1.211	1.604	OVRFLW	0.214	0.295	0.363	0.561	405
B	0.28	0.247	0.176	0.174	0.261	1.305	1.65	OVRFLW	0.174	0.257	0.312	0.533	405
C	0.444	0.216	0.251	0.426	0.27	0.357	0.227	0.343	1.511	0.295	0.412	0.24	405
D	0.38	0.181	0.214	0.394	0.221	0.281	0.18	0.271	1.575	0.249	0.371	0.2	405
E	0.573	0.732	0.312	0.906	0.225	2.273	2.302	0.228	1.177	0.345	OVRFLW	0.265	405
F	0.511	0.648	0.244	0.815	0.179	2.513	2.269	0.18	1.264	0.285	4.582	0.25	405
G	0.32	0.478	0.334	0.375	0.418	0.312	0.286	0.234	4.501	0.342	0.246	0.211	405
H	0.286	0.41	0.294	0.305	0.333	0.238	0.24	0.207	4.434	0.291	0.198	0.203	405
CPC2 3-4	1	2	3	4	5	6	7	8	9	10	11	12
A	0.255	0.273	0.885	0.262	0.455	0.186	0.196	0.188	0.767	0.37	0.424	0.348	405
B	0.174	0.319	0.839	0.194	0.474	0.128	0.149	0.167	0.666	0.292	0.408	0.262	405
C	4.286	0.307	0.334	0.487	0.459	0.592	0.154	0.171	3.096	0.238	2.788	0.499	405
D	4.674	0.252	0.318	0.444	0.41	0.606	0.12	0.134	3.251	0.176	2.837	0.412	405
E	0.376	1.369	4.291	0.72	0.256	0.256	0.831	0.317	0.23	0.182	0.181	0.391	405
F	0.306	1.568	4.275	0.693	0.205	0.196	0.781	0.267	0.184	0.133	0.138	0.302	405
G	0.635	0.543	0.306	0.334	2.848	0.24	0.249	0.645	0.284	0.235	0.285	0.205	405
H	0.401	0.482	0.253	0.262	2.868	0.171	0.187	0.607	0.221	0.173	0.212	0.255	405
ovn
CPC2 1-2	1	2	3	4	5	6	7	8	9	10	11	12
A	1.373	1.336	0.873	0.867	1.511	4.034	3.974	OVRFLW	0.848	1.324	1.712	2.732	405
B	1.143	1.077	0.627	0.59	1.138	OVRFLW	4.35	OVRFLW	0.616	1.103	1.422	2.646	405
C	2.181	0.91	1.124	2.121	1.222	1.614	0.888	1.567	4.432	1.356	2.029	1.026	405
D	1.808	0.663	0.857	1.835	0.888	1.263	0.677	1.209	OVRFLW	1.046	1.782	0.768	405
E	2.932	3.635	1.307	3.921	0.884	OVRFLW	4.102	0.932	OVRFLW	1.651	OVRFLW	1.167	405
F	2.554	3.266	1.012	4.056	0.621	OVRFLW	4.397	0.662	OVRFLW	1.279	OVRFLW	0.996	405
G	1.285	2.104	1.395	1.482	1.923	1.27	1.174	0.822	OVRFLW	1.45	0.907	0.542	405
H	0.95	1.781	1.06	1.164	1.442	0.91	0.928	0.698	4.78	1.215	0.584	0.415	405
CPC2 3-4	1	2	3	4	5	6	7	8	9	10	11	12
A	0.944	1.196	OVRFLW	1.211	2.31	0.72	0.788	0.761	3.71	1.738	1.994	1.445	405
B	0.615	1.174	OVRFLW	0.845	2.402	0.411	0.465	0.538	3.529	1.333	1.716	1.045	405
C	4.433	1.487	1.681	2.48	2.402	3.23	0.581	0.681	4.794	1.038	OVRFLW	2.401	405
D	OVRFLW	1.087	1.463	2.125	1.956	3.169	0.342	0.398	OVRFLW	0.655	OVRFLW	1.917	405
E	1.8	OVRFLW	OVRFLW	4.202	1.171	1.173	4.221	1.501	0.982	0.677	0.667	1.811	405
F	1.42	OVRFLW	OVRFLW	3.636	0.817	0.75	3.951	1.194	0.682	0.361	0.392	1.279	405
G	2.113	2.609	1.275	1.41	OVRFLW	0.881	0.92	3.137	1.137	0.838	1.108	0.61	405
H	1.609	2.138	0.96	1.019	OVRFLW	0.521	0.612	2.89	0.807	0.524	0.725	0.508	405
CPC2
10 min
CPC3 1-2	1	2	3	4	5	6	7	8	9	10	11	12
A	0.142	0.179	0.113	0.132	0.14	0.099	0.123	0.109	0.109	0.112	0.138	0.137	405
B	0.148	0.156	0.101	0.109	0.117	0.095	0.109	0.098	0.096	0.099	0.12	0.115	405
C	0.118	0.098	0.099	0.108	0.111	0.567	0.115	0.116	1.043	0.119	0.107	0.105	405
D	0.109	0.092	0.099	0.1	0.098	0.616	0.111	0.105	1.039	0.116	0.098	0.095	405
E	0.132	0.149	0.127	0.134	0.128	0.107	0.148	0.113	0.111	0.127	0.125	0.111	405
F	0.127	0.148	0.127	0.136	0.131	0.107	0.148	0.109	0.105	0.123	0.118	0.103	405
G	0.165	0.149	0.136	0.21	0.133	0.133	0.276	0.146	0.135	0.137	0.238	0.136	405
H	0.14	0.132	0.125	0.212	0.116	0.12	0.285	0.131	0.131	0.128	0.224	0.115	405
CPC3 3-4	1	2	3	4	5	6	7	8	9	10	11	12
A	0.15	0.133	0.118	0.121	0.135	0.117	0.112	0.107	0.116	0.109	0.135	0.182	405
B	0.158	0.118	0.105	0.11	0.125	0.109	0.098	0.097	0.106	0.098	0.122	0.153	405
C	0.392	0.155	0.169	0.117	0.108	0.108	0.107	0.15	0.103	0.103	0.166	0.111	405
D	0.457	0.147	0.183	0.104	0.098	0.1	0.098	0.128	0.098	0.095	0.174	0.107	405
E	0.113	0.114	0.113	0.108	0.113	0.102	0.106	0.146	0.12	0.107	0.126	0.108	405
F	0.111	0.11	0.108	0.104	0.106	0.102	0.104	0.138	0.118	0.103	0.118	0.106	405
G	0.141	0.135	0.134	0.13	0.13	0.133	0.132	0.131	0.132	0.132	0.135	0.127	405
H	0.121	0.11	0.108	0.116	0.112	0.115	0.114	0.114	0.113	0.116	0.114	0.11	405
45 min
CPC3 1-2	1	2	3	4	5	6	7	8	9	10	11	12
A	0.258	0.399	0.167	0.218	0.27	0.155	0.209	0.152	0.163	0.175	0.258	0.258	405
B	0.235	0.367	0.142	0.174	0.223	0.119	0.181	0.136	0.141	0.145	0.22	0.206	405
C	0.201	0.143	0.146	0.186	0.195	2.741	0.228	0.213	4.207	0.231	0.159	0.164	405
D	0.177	0.116	0.12	0.157	0.155	2.803	0.202	0.177	4.238	0.199	0.136	0.135	405
E	0.256	0.362	0.278	0.317	0.304	0.192	0.389	0.215	0.199	0.264	0.233	0.17	405
F	0.229	0.342	0.265	0.306	0.267	0.165	0.372	0.186	0.17	0.231	0.206	0.139	405
G	0.292	0.247	0.21	0.57	0.2	0.197	0.836	0.26	0.217	0.204	0.594	0.175	405
H	0.251	0.213	0.186	0.591	0.164	0.16	0.879	0.226	0.184	0.158	0.588	0.141	405
CPC3 3-4	1	2	3	4	5	6	7	8	9	10	11	12
A	0.377	0.26	0.191	0.218	0.334	0.205	0.165	0.151	0.186	0.159	0.263	0.427	405
B	0.303	0.205	0.146	0.171	0.243	0.155	0.135	0.12	0.141	0.126	0.213	0.332	405
C	1.776	0.348	0.429	0.21	0.18	0.176	0.161	0.304	0.155	0.154	0.402	0.169	405
D	1.998	0.335	0.562	0.174	0.153	0.153	0.136	0.26	0.136	0.13	0.413	0.151	405
E	0.216	0.205	0.216	0.19	0.195	0.16	0.176	0.368	0.238	0.17	0.22	0.155	405
F	0.202	0.177	0.195	0.17	0.177	0.144	0.16	0.339	0.218	0.148	0.197	0.143	405
G	0.214	0.181	0.178	0.179	0.172	0.189	0.186	0.174	0.176	0.187	0.192	0.156	405
H	0.19	0.146	0.138	0.144	0.138	0.156	0.153	0.148	0.136	0.154	0.162	0.137	405
140 min
CPC3 1-2	1	2	3	4	5	6	7	8	9	10	11	12
A	0.422	0.748	0.255	0.363	0.462	0.236	0.368	0.231	0.254	0.271	0.449	0.434	405
B	0.379	0.674	0.203	0.268	0.38	0.153	0.29	0.193	0.205	0.208	0.366	0.344	405
C	0.325	0.206	0.214	0.299	0.317	4.336	0.398	0.357	OVRFLW	0.394	0.242	0.252	405
D	0.277	0.148	0.153	0.239	0.24	OVRFLW	0.341	0.282	OVRFLW	0.329	0.192	0.196	405
E	0.447	0.68	0.501	0.586	0.553	0.313	0.735	0.363	0.325	0.468	0.396	0.255	405
F	0.381	0.63	0.47	0.563	0.477	0.252	0.698	0.299	0.263	0.397	0.339	0.192	405
G	0.486	0.397	0.32	1.118	0.303	0.293	1.649	0.43	0.333	0.304	1.133	0.229	405
H	0.41	0.331	0.273	1.158	0.235	0.229	1.761	0.374	0.28	0.225	1.137	0.171	405
CPC3 3-4	1	2	3	4	5	6	7	8	9	10	11	12
A	0.666	0.428	0.297	0.346	0.574	0.326	0.239	0.212	0.279	0.223	0.438	0.76	405
B	0.529	0.333	0.213	0.26	0.411	0.228	0.173	0.154	0.196	0.164	0.339	0.583	405
C	3.451	0.634	0.815	0.348	0.289	0.274	0.243	0.519	0.232	0.227	0.719	0.252	405
D	4.004	0.604	1.075	0.272	0.23	0.226	0.19	0.449	0.186	0.177	0.351	0.219	405
E	0.361	0.337	0.362	0.307	0.316	0.241	0.271	0.661	0.397	0.257	0.365	0.229	405
F	0.322	0.272	0.31	0.263	0.276	0.207	0.236	0.602	0.353	0.214	0.312	0.2	405
G	0.311	0.253	0.249	0.253	0.246	0.269	0.261	0.236	0.238	0.262	0.271	0.196	405
H	0.269	0.193	0.182	0.194	0.179	0.216	0.208	0.199	0.172	0.209	0.225	0.173	405
ovn
CPC3 1-2	1	2	3	4	5	6	7	8	9	10	11	12
A	2.156	4.078	1.221	1.89	2.515	0.855	1.866	1.036	1.265	1.412	2.507	2.333	405
B	1.846	3.92	0.889	1.338	2.105	0.546	1.535	0.75	0.955	0.976	2.027	1.795	405
C	1.664	0.912	0.97	1.545	1.669	OVRFLW	2.278	1.995	OVRFLW	2.265	1.17	1.201	405
D	1.348	0.507	0.508	1.171	1.194	OVRFLW	1.885	1.499	OVRFLW	1.801	0.816	0.785	405
E	2.446	4.018	2.869	3.385	3.259	1.669	4.277	2.035	1.759	2.695	2.197	1.21	405
F	2.02	3.599	2.643	3.26	2.733	1.223	4.048	1.586	1.322	2.214	1.805	0.792	405
G	2.569	1.995	1.535	4.616	1.427	1.368	OVRFLW	2.325	1.662	1.436	4.864	0.843	405
H	2.099	1.618	1.246	4.515	1.01	0.971	4.331	1.932	1.255	1.007	4.289	0.526	405
CPC3 3-4	1	2	3	4	5	6	7	8	9	10	11	12
A	3.293	2.128	1.389	1.712	2.952	1.522	1.015	0.816	1.286	0.942	2.252	4.059	405
B	2.841	1.687	0.926	1.23	2.248	1.04	0.649	0.546	0.824	0.61	1.747	3.289	405
C	OVRFLW	3.545	3.969	1.851	1.46	1.388	1.161	2.957	1.121	1.06	3.933	1.178	405
D	4.121	3.39	4.31	1.348	1.099	1.051	0.811	2.518	0.778	0.714	3.784	0.963	405
E	1.84	1.733	1.917	1.571	1.671	1.166	1.37	4.075	2.204	1.256	1.917	1.006	405
F	1.566	1.29	1.571	1.264	1.354	0.886	1.088	3.482	1.877	0.94	1.59	0.833	405
G	1.343	1.011	1.001	1.022	0.963	1.157	1.104	0.952	0.945	1.122	1.157	0.632	405
H	1.002	0.679	0.618	0.717	0.605	0.85	0.804	0.741	0.577	0.812	0.905	0.554	405
